# Supplementary material for: Three-Dimensional Automated, Machine-Learning-Based Left Heart Chamber Metrics: Associations with Prevalent Vascular Risk Factors and Cardiovascular Diseases
Source: J Clin Med. 2022 Dec 12;11(24):7363. doi: 10.3390/jcm11247363 (PMC9782505; doi:10.3390/jcm11247363)
Supplement: Supplementary file 1 [file jcm-11-07363-s001.zip]

Archive with 1 entries (1 files):
- jcm-2003328-supplementary.pdf
